# Supplementary material for: Four questions to predict cognitive decline in de novo Parkinson’s disease
Source: NPJ Parkinsons Dis. 2025 Apr 25;11:91. doi: 10.1038/s41531-025-00958-5 (PMC12022067; doi:10.1038/s41531-025-00958-5)
Supplement: Supplementary file 2 — Data Set 1 [file 41531_2025_958_MOESM2_ESM.xlsx]

## Sheet: Sheet1
		PPMI						BIOPD
		Conditioning		Results				Conditioning		Results
Section	Symptom	Male	Female	p	LR+	LR-	Proportion (%)	Male	Female	p	LR+	LR-	Proportion (%)
Smell	University of Pennsylvania Smell Identification Test (UPSIT)	<30	<31	0.00942385	1.21332	0.270573	81.7204	<30	<31	0.661374	1.15556	0.481481	79.1667
MDSUPDRS	MDSUPDRS 1.1 Cognitive impairment	>2	>2	1		1	0	>2	>2	1		1	0
MDSUPDRS	MDSUPDRS 1.2 Hallucinations and psychosis	>2	>2	1		1	0	>2	>2	1		1	0
MDSUPDRS	MDSUPDRS 1.3 Depressed mood	>2	>2	1		1	0	>2	>2	1		1	0
MDSUPDRS	MDSUPDRS 1.4 Anxious mood	>2	>2	1	0.001	1.00735	0.537634	>2	>2	1		1	0
MDSUPDRS	MDSUPDRS 1.5 Apathy	>2	>2	1		1	0	>2	>2	1		1	0
MDSUPDRS	MDSUPDRS 1.6 Features of Dopamine dysregulation syndrome	>2	>2	1		1	0	>2	>2	1		1	0
MDSUPDRS	MDSUPDRS 1.7 Sleep problems	>2	>2	1	0.762523	1.02073	7.52688	>2	>2	1	1.08333	0.990476	10.4167
MDSUPDRS	MDSUPDRS 1.8 Daytime sleepiness	>2	>2	1	0.001	1.00735	0.537634	>2	>2	0.1875	1000	0.888889	2.08333
MDSUPDRS	MDSUPDRS 1.9 Pain and other sensations	>2	>2	0.683124	0.399417	1.03234	4.30108	>2	>2	1	0.001	1.05405	4.16667
MDSUPDRS	MDSUPDRS 1.10 Urinary problems	>2	>2	1	0.69898	1.00905	2.68817	>2	>2	1		1	0
MDSUPDRS	MDSUPDRS 1.11 Constipation problems	>2	>2	1	0.931973	1.00152	2.15054	>2	>2	1		1	0
MDSUPDRS	MDSUPDRS 1.12 Light headedness on standing	>2	>2	0.458529	2.79592	0.986795	1.07527	>2	>2	1		1	0
MDSUPDRS	MDSUPDRS 1.13 Fatigue	>2	>2	0.574504	0.001	1.03008	2.15054	>2	>2	1		1	0
MDSUPDRS	MDSUPDRS 1. total	>5	>5	0.0644635	0.652381	1.27087	39.7849	>5	>5	1	1.15556	0.902778	39.5833
MDSUPDRS	MDSUPDRS 2.1 Speech	>2	>2	0.458529	2.79592	0.986795	1.07527	>2	>2	1		1	0
MDSUPDRS	MDSUPDRS 2.2 Saliva and drooling	>2	>2	0.393113	1.52505	0.954163	9.13978	>2	>2	0.1875	1000	0.888889	2.08333
MDSUPDRS	MDSUPDRS 2.3 Chewing and swallowing	>2	>2	0.458529	2.79592	0.986795	1.07527	>2	>2	1		1	0
MDSUPDRS	MDSUPDRS 2.4 Eating tasks	>2	>2	1		1	0	>2	>2	1		1	0
MDSUPDRS	MDSUPDRS 2.5 Dressing	>2	>2	1		1	0	>2	>2	1	0.001	1.02632	2.08333
MDSUPDRS	MDSUPDRS 2.6 Hygiene	>2	>2	1		1	0	>2	>2	1		1	0
MDSUPDRS	MDSUPDRS 2.7 Handwriting	>2	>2	0.459333	0.310658	1.04847	5.37634	>2	>2	1		1	0
MDSUPDRS	MDSUPDRS 2.8 Doing hobbies and other activities	>2	>2	1	0.001	1.00735	0.537634	>2	>2	0.0860315	8.66667	0.798246	6.25
MDSUPDRS	MDSUPDRS 2.9 Turning in bed	>2	>2	1		1	0	>2	>2	1		1	0
MDSUPDRS	MDSUPDRS 2.10 Tremor	>2	>2	0.458529	2.79592	0.986795	1.07527	>2	>2	1	0.001	1.08333	6.25
MDSUPDRS	MDSUPDRS 2.11 Getting out of bed	>2	>2	0.263441	1000	0.979592	0.537634	>2	>2	1	0.001	1.02632	2.08333
MDSUPDRS	MDSUPDRS 2.12 Walking and balance	>2	>2	1		1	0	>2	>2	1		1	0
MDSUPDRS	MDSUPDRS 2.13 Freezing	>2	>2	1		1	0	>2	>2	1	0.001	1.02632	2.08333
MDSUPDRS	MDSUPDRS 2. total	>5	>5	0.865043	1.05506	0.965258	39.2473	>5	>5	1	0.942029	1.08333	58.3333
MDSUPDRS	MDSUPDRS 3.1 Speech	>2	>2	1		1	0	>2	>2	1		1	0
MDSUPDRS	MDSUPDRS 3.2 Facial expression	>2	>2	0.436035	1.67755	0.974335	4.30108	>2	>2	0.311867	2.16667	0.866667	12.5
MDSUPDRS	MDSUPDRS 3.3a Rigidity - Neck	>2	>2	0.263441	1000	0.979592	0.537634	>2	>2	1	0.619048	1.08333	16.6667
MDSUPDRS	MDSUPDRS 3.9 Arising from chair	>2	>2	1		1	0	>2	>2	1		1	0
MDSUPDRS	MDSUPDRS 3.10 Gait	>2	>2	1		1	0	>2	>2	1		1	0
MDSUPDRS	MDSUPDRS 3.11 Freezing of gait	>2	>2	1		1	0	>2	>2	1		1	0
MDSUPDRS	MDSUPDRS 3.12 Postural stability	>2	>2	1		1	0	>2	>2	1		1	0
MDSUPDRS	MDSUPDRS 3.13 Posture	>2	>2	1		1	0	>2	>2	0.1875	1000	0.888889	2.08333
MDSUPDRS	MDSUPDRS 3.14 Global spontaneity of movement	>2	>2	0.654702	1.39796	0.988031	3.22581	>2	>2	0.471612	2.16667	0.936937	6.25
MDSUPDRS	MDSUPDRS 3.17e Rest tremor amplitude - Lip/jaw	>2	>2	1		1	0	>2	>2	1		1	0
MDSUPDRS	MDSUPDRS 3.18 Constancy of rest tremor	>2	>2	1	0.931973	1.0167	19.3548	>2	>2	0.661374	0.481481	1.15556	20.8333
MDSUPDRS	MDSUPDRS 3. total	>34	>34	0.724726	1.19825	0.989325	5.37634	>34	>34	1	1.18182	0.928571	29.1667
MDSUPDRS lateralized subscore	Lateralized rigidity score left	>9	>9	1		1	0	>9	>9	1		1	0
MDSUPDRS lateralized subscore	Lateralized rigidity score right	>9	>9	1		1	0	>9	>9	1		1	0
MDSUPDRS lateralized subscore	Lateralized akinesis score left	>9	>9	0.545854	1.39796	0.968665	8.06452	>9	>9	1	0.866667	1.04598	25
MDSUPDRS lateralized subscore	Lateralized akinesis score right	>9	>9	0.700163	1.39796	0.981773	4.83871	>9	>9	1	1.18182	0.928571	29.1667
MDSUPDRS lateralized subscore	Lateralized tremor score left	>5	>5	1	1.39796	0.994104	1.6129	>5	>5	1	0.001	1.05405	4.16667
MDSUPDRS lateralized subscore	Lateralized tremor score right	>5	>5	0.0566719	8.38776	0.945678	2.15054	>5	>5	0.343085	4.33333	0.912281	4.16667
MDSUPDRS subscore	Arm rigidity	>0	>0	1	0.9921	1.07535	90.3226	>0	>0	0.577736	1.18182	0.001	87.5
MDSUPDRS subscore	Leg rigidity	>0	>0	0.312244	1.16194	0.792177	58.6022	>0	>0	0.465671	0.65	1.36842	47.9167
MDSUPDRS subscore	Finger tapping	>0	>0	0.746652	0.98294	1.24263	93.0108	>0	>0	1	1.08333	0.001	93.75
MDSUPDRS subscore	Hand movements	>0	>0	1	1.00555	0.972493	83.3333	>0	>0	0.471612	0.936937	2.16667	93.75
MDSUPDRS subscore	Pronation supination	>0	>0	1	1.00366	0.978571	85.4839	>0	>0	0.154579	0.81982	4.33333	91.6667
MDSUPDRS subscore	Toe tapping	>0	>0	1	1.02112	0.88961	84.4086	>0	>0	0.231436	0.842593	2.88889	89.5833
MDSUPDRS subscore	Leg agility	>0	>0	0.740398	1.05792	0.931973	54.8387	>0	>0	1	1.05051	0.722222	85.4167
MDSUPDRS subscore	Postural tremor	>0	>0	0.183472	1.26267	0.782857	48.3871	>0	>0	0.270711	1.44444	0.481481	58.3333
MDSUPDRS subscore	Kinetic tremor	>0	>0	0.319797	1.18615	0.826962	50.5376	>0	>0	1	1.11828	0.541667	81.25
MDSUPDRS subscore	Rest tremor amplidude leg	>0	>0	0.236665	1.18289	0.758215	59.6774	>0	>0	1	1.12346	0.722222	70.8333
MDSUPDRS subscore	Rest tremor amplitude hand	>0	>0	0.274324	1.46453	0.915904	17.2043	>0	>0	0.633155	1.44444	0.919192	16.6667
MDSUPDRS subscore	Total MDSUPDRS (sum 1 to 3)	>34	>34	0.163349	1.36545	0.832827	34.4086	>34	>34	1	1.03175	0.962963	54.1667
Demograficka data	Sex	>0	>0	0.390621	1.11837	0.806515	63.9785	>0	>0	0.238048	1.44444	0.288889	66.6667
Demograficka data	Years of education	<12	<12	0.306086	1.99708	0.946311	6.45161	<12	<12	0.567682	0.001	1.14706	10.4167
Body mass index	Weight / height^2	>30	>30	1	0.998542	1.00037	20.4301	>30	>30	1	1.2381	0.947917	18.75
Anamneza zakladni	Head injury with loss of consciousness	>0	>0	1		1	0	>0	>0	0.321893	0.001	1.25806	16.6667
Anamneza zakladni	Head injury without loss of consciousness	>0	>0	1		1	0	>0	>0	1	1.08333	0.990476	10.4167
Anamnesa rozsirena	Family history of Parkinson’s disease	>0	>0	0.187378	0.645212	1.14119	25.8065	>0	>0	0.601195	1.73333	0.892157	14.5833
Anamnesa rozsirena	History of anxiety	>0	>0	1		1	0	>0	>0	0.110789	3.25	0.742857	14.5833
Anamnesa rozsirena	History of depression	>0	>0	1		1	0	>0	>0	0.311867	2.16667	0.866667	12.5
Anamnesa rozsirena	Diabetes	>0	>0	1		1	0	>0	>0	1	0.001	1.08333	6.25
Anamnesa rozsirena	Stroke overall (ischemic or hemorhagic)	>0	>0	0.0174595	1000	0.938776	1.6129	>0	>0	0.1875	1000	0.888889	2.08333
SCOPA-AUT	1. In the past month, have you had difficulty swallowing or have you choked?	>0	>0	0.830221	0.860283	1.03273	18.2796	>0	>0	0.158851	2.6	0.764706	16.6667
SCOPA-AUT	2. In the past month, has saliva dribbled out of your mouth?	>0	>0	0.0813941	1.46453	0.794629	34.4086	>0	>0	0.687252	1.3	0.896552	27.0833
SCOPA-AUT	3. In the past month, has food ever become stuck in your throat?	>0	>0	1	1.00653	0.998542	18.2796	>0	>0	0.601195	1.73333	0.892157	14.5833
SCOPA-AUT	4. In the past month, did you ever have the feeling during a meal that you were full very quickly?	>0	>0	0.685943	0.838776	1.0452	20.9677	>0	>0	1	0.787879	1.08333	27.0833
SCOPA-AUT	5. Constipation is a blockage of the bowel, a condition in which someone has a bowel movement twice a week or less. In the past month, have you had problems with constipation?	>0	>0	0.359905	1.28461	0.894694	29.0323	>0	>0	0.416203	1.73333	0.747126	29.1667
SCOPA-AUT	6. In the past month, did you have to strain hard to pass stools?	>0	>0	0.0673198	1.35286	0.708299	49.4624	>0	>0	0.278656	1.52941	0.590909	47.9167
SCOPA-AUT	7. In the past month, have you had involuntary loss of stools?	>0	>0	0.0145003	6.9898	0.911262	3.76344	>0	>0	1	0.001	1.02632	2.08333
SCOPA-AUT	8. In the past month, have you had difficulty retaining urine?	>0	>0	1	1.00231	0.998542	38.7097	>0	>0	0.238884	0.309524	1.38667	31.25
SCOPA-AUT	9. In the past month, have you had involuntary loss of urine?	>0	>0	1	1.03008	0.988456	27.957	>0	>0	1	0.722222	1.05051	14.5833
SCOPA-AUT	10. In the past month, have you had the feeling that after passing urine your bladder was not completely empty?	>0	>0	1	0.981024	1.01352	41.3978	>0	>0	0.264217	0.45614	1.51667	43.75
SCOPA-AUT	11. In the past month, has the stream of urine been weak?	>0	>0	0.613704	1.11837	0.920607	41.3978	>0	>0	0.278656	1.52941	0.590909	47.9167
SCOPA-AUT	12. In the past month, have you had to pass urine again within 2 hours of the previous time?	>0	>0	0.129675	1.12863	0.499271	82.2581	>0	>0	0.00131304	0.468468	10.8333	85.4167
SCOPA-AUT	13. In the past month, have you had to pass urine at night?	>0	>0	0.0103837	1.18386	0.215071	84.9462	>0	>0	1	1.01111	0.962963	77.0833
SCOPA-AUT	14. In the past month, when standing up have you had the feeling of either becoming lightheaded, or no longer being able to see properly, or no longer being able to think clearly?	>0	>0	0.567898	1.18615	0.940934	25.2688	>0	>0	1	0.8125	1.13043	39.5833
SCOPA-AUT	15. In the past month, did you become light-headed after standing for some time?	>0	>0	0.198032	1.72057	0.924457	11.2903	>0	>0	0.158851	2.6	0.764706	16.6667
SCOPA-AUT	16. Have you fainted in the past 6 months?	>0	>0	0.283603	2.79592	0.973394	2.15054	>0	>0	0.343085	4.33333	0.912281	4.16667
SCOPA-AUT	17. In the past month, have you ever perspired excessively during the day?	>0	>0	0.816959	1.11837	0.979766	15.0538	>0	>0	1	0.866667	1.08333	37.5
SCOPA-AUT	18. In the past month, have you ever perspired excessively during the night?	>0	>0	0.399822	0.674877	1.0873	19.3548	>0	>0	0.711903	0.722222	1.2381	43.75
SCOPA-AUT	19. In the past month, have your eyes ever been over-sensitive to bright light?	>0	>0	0.481992	1.20733	0.901909	33.871	>0	>0	1	0.8125	1.13043	39.5833
SCOPA-AUT	20. In the past month, how often have you had trouble tolerating cold?	>0	>0	0.223488	0.726939	1.15693	33.871	>0	>0	0.460345	0.577778	1.26389	35.4167
SCOPA-AUT	21. In the past month, how often have you had trouble tolerating heat?	>0	>0	0.549163	1.19825	0.949073	21.5054	>0	>0	0.415982	0.393939	1.2381	25
SCOPA-AUT	Total	>20	>20	0.16159	2.32993	0.939087	5.91398	>20	>20	1	0.001	1.02632	2.08333
State Anxiety Inventory	1. I feel calm	<4	<4	0.619318	1.09406	0.904562	51.6129	<4	<4	1	1		100
State Anxiety Inventory	2. I feel secure	<4	<4	0.867523	1.04255	0.967818	43.5484	<4	<4	1	1		100
State Anxiety Inventory	3. I am tense	>3	>3	1	0.798834	1.01083	4.83871	>3	>3	1		1	0
State Anxiety Inventory	4. I am regretful	>3	>3	0.763294	1.11837	0.99068	7.52688	>3	>3	1		1	0
State Anxiety Inventory	5. I feel at ease	<4	<4	0.236665	1.18289	0.758215	59.6774	<4	<4	1	1		100
State Anxiety Inventory	6. I feel upset	>3	>3	0.283603	2.79592	0.973394	2.15054	>3	>3	1		1	0
State Anxiety Inventory	7. I am currently worried about possible misfortunes	>3	>3	0.677722	0.465986	1.02446	3.76344	>3	>3	1		1	0
State Anxiety Inventory	8. I feel rested	<4	<4	0.619317	1.0873	0.903297	53.7634	<4	<4	1	1		100
State Anxiety Inventory	9. I feel anxious	>3	>3	1	1.39796	0.994104	1.6129	>3	>3	1		1	0
State Anxiety Inventory	10. I feel comfortable	<4	<4	0.319797	1.18615	0.826962	50.5376	<4	<4	1	1		100
State Anxiety Inventory	11. I feel self-confident	<4	<4	0.731749	0.953154	1.08413	63.4409	<4	<4	1	1		100
State Anxiety Inventory	12. I feel nervous	>3	>3	0.608403	1.86395	0.980658	2.68817	>3	>3	1		1	0
State Anxiety Inventory	13. I am jittery	>3	>3	0.608403	1.86395	0.980658	2.68817	>3	>3	1		1	0
State Anxiety Inventory	14. I feel “high-strung”	>3	>3	1	0.559184	1.0167	3.22581	>3	>3	1		1	0
State Anxiety Inventory	15. I am relaxed	<4	<4	1	1.00783	0.986795	62.9032	<4	<4	1	1		100
State Anxiety Inventory	16. I feel content	<4	<4	0.318571	1.15565	0.811718	56.9892	<4	<4	1	1		100
State Anxiety Inventory	17. I am worried	>3	>3	0.700163	1.39796	0.981773	4.83871	>3	>3	1		1	0
State Anxiety Inventory	18. I feel overexcited and rattled	>3	>3	0.567412	0.001	1.02239	1.6129	>3	>3	1		1	0
State Anxiety Inventory	19. I feel joyful	<4	<4	0.608623	1.09109	0.864193	61.2903	<4	<4	1	1		100
State Anxiety Inventory	20. I feel fine	<4	<4	0.0979736	1.32688	0.752747	46.7742	<4	<4	1	1		100
State Anxiety Inventory	Total	>50	>50	0.527519	1.55329	0.961097	7.52688	>50	>50	1	1.08333	0.990476	10.4167
Trait Anxiety Inventory	1. I feel fine	<4	<4	0.0960736	1.32921	0.735768	48.3871	<4	<4	1	1		100
Trait Anxiety Inventory	2. I tire quickly	>3	>3	1	0.001	1.01481	1.07527	>3	>3	1		1	0
Trait Anxiety Inventory	3. I feel like crying	>3	>3	1	1.01301	0.986795	50.5376	>3	>3	1		1	0
Trait Anxiety Inventory	4. I wish I could be as happy as others seem to be	>3	>3	1	0.931973	1.00152	2.15054	>3	>3	1		1	0
Trait Anxiety Inventory	5. I am losing opportunities because I cannot make decisions fast	>3	>3	1	0.001	1.00735	0.537634	>3	>3	1		1	0
Trait Anxiety Inventory	6. I feel rested	<4	<4	0.478058	0.912352	1.19825	67.7419	<4	<4	1	1		100
Trait Anxiety Inventory	7. I am calm	<4	<4	0.728647	1.06052	0.894694	64.5161	<4	<4	1	1		100
Trait Anxiety Inventory	8. I feel that difficulties are piling up in such a way that I cannot overcome them	>3	>3	0.170138	5.59184	0.966236	1.6129	>3	>3	1		1	0
Trait Anxiety Inventory	9. I worry too much about things that do not really matter	>3	>3	0.567412	0.001	1.02239	1.6129	>3	>3	1		1	0
Trait Anxiety Inventory	10. I am happy	<4	<4	1	0.974335	1.02386	47.8495	<4	<4	1	1		100
Trait Anxiety Inventory	11. I am inclined to take things hard	>3	>3	0.283603	2.79592	0.973394	2.15054	>3	>3	1		1	0
Trait Anxiety Inventory	12. I lack self-confidence	>3	>3	0.654702	1.39796	0.988031	3.22581	>3	>3	1		1	0
Trait Anxiety Inventory	13. I feel secure	<4	<4	1	1.01232	0.990958	42.4731	<4	<4	1	1		100
Trait Anxiety Inventory	14. I try to avoid facing a crisis or difficulty	>3	>3	0.860048	1.04034	0.981546	31.7204	>3	>3	1		1	0
Trait Anxiety Inventory	15. I feel blue	>3	>3	1	0.69898	1.00905	2.68817	>3	>3	1		1	0
Trait Anxiety Inventory	16. I am content	<4	<4	1	1.0167	0.984478	48.3871	<4	<4	1	1		100
Trait Anxiety Inventory	17. Some unimportant thoughts run through my mind and bother me	>3	>3	1	0.001	1.01481	1.07527	>3	>3	1		1	0
Trait Anxiety Inventory	18. I take disappointments so keenly that I cannot get them out of my mind	>3	>3	0.382301	2.09694	0.967009	3.76344	>3	>3	1		1	0
Trait Anxiety Inventory	19. I am a steady person	<4	<4	0.0883839	1.42649	0.762523	39.7849	<4	<4	1	1		100
Trait Anxiety Inventory	20. I become tense and upset when I think about my current concerns	>3	>3	1	1.11837	0.995516	3.76344	>3	>3	1		1	0
Trait Anxiety Inventory	Total	>50	>50	0.0734803	2.15071	0.879361	12.3656	>50	>50	0.577736	0.001	1.18182	12.5
Montreal Cognitive Assessment (MoCA)	Abstraction	<2	<2	0.624498	0.735768	1.04255	12.9032	<2	<2	1	0.541667	1.11828	18.75
Montreal Cognitive Assessment (MoCA)	Visuospatial/ Executive	<3	<3	0.0566719	8.38776	0.945678	2.15054	<3	<3	0.343085	4.33333	0.912281	4.16667
Montreal Cognitive Assessment (MoCA)	Naming	<2	<2	1		1	0	<2	<2	1		1	0
Montreal Cognitive Assessment (MoCA)	Orientation	<5	<5	1		1	0	<5	<5	1	0.001	1.05405	4.16667
Montreal Cognitive Assessment (MoCA)	Language	<2	<2	0.00722533	0.001	1.14167	9.13978	<2	<2	1	1.08333	0.978495	20.8333
Montreal Cognitive Assessment (MoCA)	Attention	<5	<5	1	0.559184	1.0167	3.22581	<5	<5	1	0.001	1.08333	6.25
Montreal Cognitive Assessment (MoCA)	Delayed Recall	<3	<3	0.0803793	0.528958	1.17429	23.6559	<3	<3	0.719477	0.825397	1.2037	52.0833
Montreal Cognitive Assessment (MoCA)	MoCA Total Score	<17	<17	1		1	0	<17	<17	1	0.001	1.02632	2.08333
Montreal Cognitive Assessment (MoCA)	MoCA Total Z-Score	<-1	<-1	0.458529	2.79592	0.986795	1.07527	<-1	<-1	1	0.928571	1.04	35.4167
REM sleep behaviour screening questionnaire	I sometimes have very vivid dreams	>0	>0	0.406705	1.13348	0.843213	55.914	>0	>0	1	0.866667	1.14035	50
REM sleep behaviour screening questionnaire	My dreams frequently have an aggressive or action-packed content	>0	>0	0.0951746	1.70186	0.858396	19.8925	>0	>0	0.633155	1.44444	0.919192	16.6667
REM sleep behaviour screening questionnaire	The dream contents mostly match my nocturnal behavior	>0	>0	0.130146	0.482055	1.13908	18.2796	>0	>0	1	0.866667	1.01961	12.5
REM sleep behaviour screening questionnaire	I know that my arms and legs move when I sleep	>0	>0	0.595184	0.850932	1.07535	32.2581	>0	>0	1	0.619048	1.08333	16.6667
REM sleep behaviour screening questionnaire	It thereby happened that I (almost) hurt my bed partner or myself	>0	>0	0.796017	1.11837	0.985447	11.2903	>0	>0	0.601195	1.73333	0.892157	14.5833
REM sleep behaviour screening questionnaire	I have had the following phenomenon during my dreams: speaking, shouting, swearing, laughing loudly	>0	>0	1.61802e-05	2.69606	0.564314	29.5699	>0	>0	0.114705	2.16667	0.597701	31.25
REM sleep behaviour screening questionnaire	I have had the following phenomenon during my dreams: sudden limb movements, “fights”	>0	>0	0.446868	1.27087	0.91405	25.8065	>0	>0	0.67149	1.44444	0.866667	25
REM sleep behaviour screening questionnaire	I have had the following phenomenon during my dreams: gestures, complex movements, that are useless during sleep, e.g., to wave, to salute, to frighten mosquitos, falls off the bed	>0	>0	0.527519	1.55329	0.961097	7.52688	>0	>0	1	0.866667	1.01961	12.5
REM sleep behaviour screening questionnaire	I have had the following phenomenon during my dreams: things that fell down around the bed, e.g., bedside lamp, book, glasses	>0	>0	1	1.11837	0.995516	3.76344	>0	>0	0.231436	2.88889	0.842593	10.4167
REM sleep behaviour screening questionnaire	It happens that my movements awake me	>0	>0	0.229452	1.44974	0.88961	22.043	>0	>0	0.176267	0.001	1.3	18.75
REM sleep behaviour screening questionnaire	After awakening I mostly remember the content of my dreams well	>0	>0	0.595072	1.17038	0.922058	32.7957	>0	>0	0.711903	0.722222	1.2381	43.75
REM sleep behaviour screening questionnaire	My sleep is frequently disturbed	>0	>0	0.856873	1.04847	0.980013	29.5699	>0	>0	0.451085	0.541667	1.31884	37.5
REM sleep behaviour screening questionnaire	I have had a disease of the nervous system (e.g., stroke, head trauma, parkinsonism, RLS, narcolepsy, depression, epilepsy, inflammatory disease of the brain)	>0	>0	0.518637	1.39796	0.97532	6.45161	>0	>0	1	1.08333	0.619048	83.3333
REM sleep behaviour screening questionnaire	Total	>4	>4	0.0108007	2.01306	0.77387	23.1183	>4	>4	1	1.18182	0.928571	29.1667
Disease duration	Duration of the disease	>5	>5	1	1.11837	0.995516	3.76344	>5	>5	1	0.001	1.08333	6.25
Smoking	In your lifetime, have you ever regularly smoked cigarettes, that is, at least one cigarette per day for 6 months or longer?	>0	>0	0.811111	1.0873	0.986795	13.4409	>0	>0	0.137701	0.619048	1.9697	66.6667
Smoking	How many years did you smoke?	>30	>30	1	0.001	1.01481	1.07527	>30	>30	1	0.001	1.02632	2.08333
Phenotypes	Tremor phenotype	>0	>0	0.727114	0.962036	1.08024	67.2043	>0	>0	1	0.962963	1.08333	68.75
Phenotypes	PIGD phenotype	>0	>0	1	1.03553	0.99128	19.8925	>0	>0	1	1.08333	0.978495	20.8333
